# Supplementary material for: Gene Expression Profiling Reveals New Pathways and Genes Associated with Visna/Maedi Viral Disease
Source: Animals (Basel). 2021 Jun 15;11(6):1785. doi: 10.3390/ani11061785 (PMC8232142; doi:10.3390/ani11061785)
Supplement: Supplementary file 1 [file animals-11-01785-s001.zip › Table S1.xlsx]

## Sheet: Hoja1
Table S1. List of the selected genes and the corresponding primer sequences for the validation of the microarray.
Gene	GenBank	Primer code	Bases	Sequence (5´-3´)	Amplicon size
Target Genes
APP	XM_012169348.2	APP-F	22	CCCAAGATCCTGTTAAACTTCC	94
		APP-R	19	GCGTGCTCATTCTCATCTC
BCL2L1	XM_012188083.2	BCL2-F	19	CGTGGCCTTCTTTGAGTTC	107
		BCL2-R	19	GGTTCAGGTACTCGGTCAT
C3	NM_001040469	C3-F	21	AAGTTCATCACCCACATCAAG	191	a
		C3-R	20	CACTGTTTCTGGTTCTCCTC
CAV1	NM_001009477.1	CAV1-F	21	GCCGATTTCAAAGTTGCATTT	106
		CAV1-R	18	TGAAATTGGCACCAGGAA
CCNB1	XM_004016916.3	CCNB1-F	22	AGAATCCCTGCTTGTTGTTATG	91
		CCNB1-R	22	CTTGTTCTTGATAGTCATGTGCT
CCNB3	XM_012106704.2	CCNB3-F	20	CACCAATGCTCCTCAAAGTC	99
		CCNB3-R	20	GGCAACCTTTCCTTGTTTCT
CD27	XM_012175529.2	CD27-F	20	CCCACAACCTTCCCAATTAC	136
		CD27-R	18	ACTTTCTCCTGCGTGTGA
CDC6	XM_004012860.3	CDC6-F	24	CCACTCTCTGAATGTAAATCACTC	103
		CDC6-R	22	TCATCCTGTTTCCATCAACTTC
CTLA4	NM_001009214.1	CTL4-F	20	GAGCTAACCTTCCTGGATGA	118
		CTL4-R	20	GCTCCACTTTGCAGACATAG
CXCL1	NM_001009358.1	CXCL1-F	17	CCCGAGCTGAGACCCAT	130
		CXCL1-R	17	AGCGCAGTTCGTTGACC
CXCL13	XM_012122842.1	CXCL13-F	20	CTTGAGGCAGAATGAGGTTC	102
		CXCL13-R	22	AGTTTGTGTTATTGGTCTCCAG
CXCR5	XM_012117768.2	CXCR5-F	20	CAAGTTGTAGCTCTGCCATC	112
		CXCR5-R	22	GTCATAGACTTCCCAGCTAGAG
CYR61	XM_012134592.2	CYR61-F	21	GAGAGAGGAGTGTCAGAATCA	75
		CYR61-R	20	TGCCTCCCTTCTACCATAAG
FANCD2	XM_012099502.2	FANCD2-F	20	CCTTCACAGTTCCAGGTTTC	91
		FANCD2-R	20	CACAGTCTTGACCGCTATTT
FGF10	NM_001009230.1	FGF10-F	22	TCTATTTCTTTAGCACACCACA	76
		FGF10-R	22	TCCTATTCTTGAAGTGTTTGCC
FOS	NM_001166182.1	FOS-F	22	ACAGTCTCTCCTACTACCATTC	76
		FOS-R	18	CAGTAGTCCTGCGCATTG
IL6	NM_001009392.1	IL6-F	20	GACTACTTCTGACCACTCCA	99
		IL6-R	23	CGTCATTCTTCTCACATATCTCC
JUN	XM_012127103.2	JUN-F	21	CAGCTTCATGCCTTTGTAAGT	96
		JUN-R	23	GTAAACTCAGAGTGCTCCAAATC
NOS2	XM_012185382.2	NOS2-F	20	GAACATCCCAGGTACGAATG	129
		NOS2-R	19	CATGTACCACCCGTTGAAG
OXT	NM_001009801.2	OXT-F	17	CCTTCTCCCAGCACTGA	75
		OXT-R	20	GGGATGATTACAGAGGGAGT
RAD51	KR935224.1	RAD51-F	17	TCCACCAAAGGCGATCT	84
		RAD51-R	20	CAGTCTCGATTCCTCCTTGA
SMAD7	XM_012120928.2	SMAD7-F	18	CCTTCCTCCGCTGAAACA	113
		SMAD7-R	17	CAGTATGCCACCACGCA
SOS2	XM_015105379.1	SOS2-F	22	GAATACGTCCAACCAGTACAAC	101
		SOS2-R	20	CTTTCAAGCAGCTCCAAGTC
STAT1	NM_001166203.1	STAT1-F	22	CAAGCGTAACCTTCAGGATAAT	88
		STAT1-R	23	GATCTTTCTTTCCTCCTTCAGAC
TGFBR1	XM_012120354.2	TGFBR1-F	22	CTGACCCACAGAGAGGAAATAG	75
		TGFBR1-R	22	AAGCGTGTTATCCTTACTGTCA
TGFBR2	XM_012147118.2	TGFBR2-F	24	CTTCTCCAAAGTGTATCATGAAGG	123
		TGFBR2-R	20	GGTTACTGCTGGTGTACTCT
TIMP3	NM_001166187.1	TIMP3-F	20	CGTTCTGCAACTCAGACATC	117
		TIMP3-R	20	ACCCTCGGTACATCTTCATC
TLR8	NM_001135929.1	TLR8-F	21	CCTGCCATCTGACTTTCTTTC	87
		TLR8-R	21	GTGGATCTGTTGAGCATCTTG
TNF	NM_001024860.1	TNF-F	17	CCATCAGCCGCATTGCA	87	b
		TNF-R	22	TTGATGGCAGAGAGGATGTTGA
VCAM1	GAAI01004798.1	VCAM1-F	20	GAAAGCCCTAGAGACCAAGA	84
		VCAM1-R	20	CGAGCCAGACAAACAAGAAC
Reference Genes
ATPase	NM_ 001009360	ATPase-F	23	GACTTGAACCGAGGCTTAACAAC	51	c
		ATPase-R	21	TCTGGCTAGGATCTCAGCAGC
GAPDH	NM_001190390.1	GAPDH-F	23	GGCGTGAACCACGAGAAGTATAA	119	c
		GAPDH-R	19	CCCTCCACGATGCCAAAGT
HPRT	BT025462.1	HPRT-F	26	TGGTGGAGATGATCTCTCAACTTTAA	52	c
		HPRT-R	24	TTCGACAATCAAGACATTCTTTCC
YWHAZ	BC102382	YWHAZ-F	17	TCCGCCGCCACCTACTC	66	c
		YWHAZ-R	22	GCCTTCTGTACCAGCTCGTTTT
a Hillreiner et al., 2016
b Abendaño et al., 2014
a Larruskain et al., 2013
The other primers have been designed in this work.
