# Supplementary material for: Gene Expression Profiling Reveals New Pathways and Genes Associated with Visna/Maedi Viral Disease
Source: Animals (Basel). 2021 Jun 15;11(6):1785. doi: 10.3390/ani11061785 (PMC8232142; doi:10.3390/ani11061785)
Supplement: Supplementary file 1 [file animals-11-01785-s001.zip › Table S2.xlsx]

## Sheet: Hoja1
Table S2. The Top 25 significant up- and down-regulated genes in Lesions group relative to Seronegative or Asymptomatic group.
Lesions vs Seronegative				Lesions vs Asymptomatic
Gene Symbol	Fold Change	Adjusted p value	Probe ID	Gene Symbol	Fold Change	Adjusted p value	Probe ID
LUC7L3	11.1	0.0009	A_70_P053171	TSC2	7.65	0.0001	A_70_P004906
TSC2	5.19	0.0018	A_70_P004906	PSMB9	3.96	0.0003	A_70_P065231
CD22	6.49	0.0032	A_70_P045561	LUC7L3	9.66	0.0003	A_70_P053171
PSMB9	3.26	0.0032	A_70_P065231	S1PR4	3.01	0.0011	A_70_P064201
GIMAP2	5.88	0.0032	A_70_P025701	NDOR1	14.58	0.0014	A_70_P040361
KIF22	2.7	0.0032	A_70_P043146	SFTPA1	3.61	0.0014	A_70_P051277
SPC25	5.57	0.0035	A_70_P064276	SERPINE2	5.9	0.0024	A_70_P004401
S1PR4	2.81	0.0047	A_70_P064201	RPL27	3.13	0.0063	A_70_P003326
SETMAR	3.96	0.0049	A_70_P002156	KIF22	2.28	0.0068	A_70_P043146
ORC1	5.01	0.0055	A_70_P040916	MOSPD1	8.1	0.0076	A_70_P071426
IL4I1	9.38	0.0062	A_70_P022841	TNFRSF11B	4.69	0.0076	A_70_P001452
RHAMM	5.95	0.0065	A_70_P032341	HK2	2.92	0.0076	A_70_P002311
SERPINE2	5.24	0.0066	A_70_P004401	BUB1	5.45	0.0086	A_70_P028111
CDC6	4.8	0.0066	A_70_P035126	TOP2A	3.38	0.01	A_70_P002056
IGHM	3.59	0.0066	A_70_P002936	SLC5A1	2.15	0.01	A_70_P039667
EP4B	9.46	0.0072	A_70_P026161	SNX25	1.88	0.01	A_70_P007236
BUB1	6.1	0.0079	A_70_P028111	RRM2	5.09	0.0103	A_70_P048451
C4BPA	14.27	0.0087	A_70_P019721	TPX2	3.1	0.0103	A_70_P014576
CDK1	4.55	0.0087	A_70_P005216	C2	4.42	0.0105	A_70_P069936
ESPL1	3.72	0.0087	A_70_P053921	RSPO3	4.55	0.011	A_70_P012496
CENPH	2.52	0.0089	A_70_P064576	CD248	4.19	0.0113	A_70_P010406
KIF15	6.91	0.0096	A_70_P035456	FXR1	3.63	0.0113	A_70_P042526
EP4a	11.02	0.0109	A_70_P026162	HMGA1	2.41	0.0114	A_70_P050246
CCNB1	4.8	0.013	A_70_P003401	ORC1	3.64	0.0114	A_70_P040916
TCRD19	8.28	0.0132	A_70_P016952	SDF2L1	2.94	0.0116	A_70_P042956
EGR1	-8.37	0.0006	A_70_P059661	EGR1	-13.63	0	A_70_P059661
AKAP12	-4.61	0.0009	A_70_P003841	EGR3	-56.85	0.0001	A_70_P040546
C-FOS	-7.49	0.0029	A_70_P016317	ZFP36	-4.5	0.0002	A_70_P030387
FLT1	-3.3	0.0031	A_70_P026321	FOS	-8.89	0.0002	A_70_P026731
FOS	-6.32	0.0031	A_70_P026731	TBC1C23	-6.53	0.0008	A_70_P065276
KLF4	-3.77	0.0032	A_70_P008666	BTG2	-5.9	0.0009	A_70_P047196
PPP1R15A	-5.4	0.0032	A_70_P059616	DOK6	-9.24	0.0009	A_70_P008421
JUNB	-2.52	0.0039	A_70_P041671	JUNB	-3.3	0.0009	A_70_P041672
BTG2	-4.83	0.0049	A_70_P047196	TDP2	-10.41	0.0014	A_70_P071706
TBC1D23	-5.16	0.0049	A_70_P065276	RHOB	-2.62	0.0016	A_70_P000301
NR4A1	-6.14	0.0049	A_70_P029451	CYCS	-29.5	0.0021	A_70_P034386
JUN	-4.94	0.0052	A_70_P008081	KLF4	-3.34	0.0021	A_70_P008666
RHOB	-2.45	0.006	A_70_P000301	PPP1R15A	-4.06	0.0058	A_70_P059616
SERTAD1	-2.44	0.0061	A_70_P029621	C-JUN	-3.27	0.0063	A_70_P018671
ZFP36	-2.83	0.0061	A_70_P030387	PTGS2	-4.39	0.0078	A_70_P039256
EGR3	-14.34	0.0061	A_70_P040546	SLIT2	-3.01	0.0079	A_70_P024356
TIMP3	-4.69	0.0063	A_70_P049816	ADH1C	-3.99	0.0083	A_70_P019656
CHSY1	-2.1	0.0063	A_70_P058161	CAPN2	-2.25	0.0086	A_70_P039736
SEMA3G	-4.51	0.0064	A_70_P032526	AKAP12	-2.63	0.0086	A_70_P003841
SLIT2	-3.27	0.0066	A_70_P024356	ID3	-2.71	0.0086	A_70_P018036
C-JUN	-3.35	0.0068	A_70_P018671	IGHM	-2.79	0.0086	A_70_P041111
RABGEF1	-4.45	0.0075	A_70_P009216	IER2	-3.71	0.0086	A_70_P067336
GAS2L1	-2.18	0.0114	A_70_P011701	YRDC	-3.83	0.01	A_70_P046616
DEPP	-9.36	0.0114	A_70_P030741	TNF	-6.04	0.01	A_70_P030271
GJA1	-2.66	0.0129	A_70_P016372	TM4SF1	-2.2	0.01	A_70_P020971
