# Supplementary material for: Gene Expression Profiling Reveals New Pathways and Genes Associated with Visna/Maedi Viral Disease
Source: Animals (Basel). 2021 Jun 15;11(6):1785. doi: 10.3390/ani11061785 (PMC8232142; doi:10.3390/ani11061785)
Supplement: Supplementary file 1 [file animals-11-01785-s001.zip › Table S3.xlsx]

## Sheet: Lesions vs Seronegative
Table S3. Significant enriched KEGG pathways for differentially expressed genes in Lesions group relative to Seronegative or Asymptomatic group.
Enriched KEGG pathways in the up-regulated genes
Pathway	Term	Count	Genes	Adjusted p value
oas04610	Complement and coagulation cascades	7	C7, CFB, C3, SERPING1, C2, C1S, C4BPA	0.00053
oas04660	T cell receptor signaling pathway	7	CARD11, LAT, CD3D, CD3E, CD247, CTLA4, LCP2	0.0012
oas04110	Cell cycle	7	CCNB1, CDC6, CCNB3, TTK, ESPL1, MCM3, CCNA2	0.0029
oas05150	Staphylococcus aureus infection	5	ITGAL, CFB, C3, C2, C1S	0.016
oas05133	Pertussis	5	C3, SERPING1, C2, C1S, C4BPA	0.023
Enriched KEGG pathways in the down-regulated genes
Pathway	Term	Count	Genes	Adjusted p value
oas05166	HTLV-I infection	11	ZFP36, EGR1, FOS, IL6, KAT2B, PDGFB, JUN, TGFBR1, ETS2, TGFBR2, BCL2L1	0.0004
oas05142	Chagas disease (American trypanosomiasis)	7	FOS, ACE, IL6, JUN, TGFBR1, TGFBR2, NOS2	0.0026
oas05200	Pathways in cancer	11	FOS, IL6, PDGFB, EPAS1, JUN, TGFBR1, TGFBR2, GNG11, NOS2, BCL2L1, DAPK3	0.0027
oas04668	TNF signaling pathway	6	CXCL1, FOS, IL6, JUN, CREB3L2, JUNB	0.012
oas04380	Osteoclast differentiation	6	FOS, FOSL2, JUN, TGFBR1, TGFBR2, JUNB	0.015
oas05161	Hepatitis B	6	FOS, IL6, EGR3, JUN, TGFBR1, CREB3L2	0.028
oas05132	Salmonella infection	5	CXCL1, FOS, IL6, JUN, NOS2	0.025
oas04151	PI3K-Akt signaling pathway	8	IL6, FLT1, MCL1, PDGFB, CREB3L2, NR4A1, GNG11, BCL2L1	0.055

## Sheet: Lesions vs Asymptomatic
Table S3. Significant enriched KEGG pathways for differentially expressed genes in Lesions group relative to Seronegative or Asymptomatic group.
Enriched KEGG pathways in the up-regulated genes
Pathway	Term	Count	Genes	Adjusted p value
oas05133	Pertussis	7	C3, C5, IRF1, SERPING1, C2, C1S, C4BPA	9.8e-05
oas04610	Complement and coagulation cascades	6	C3, C5, SERPING1, C2, C1S, C4BPA	0.00079
oas04110	Cell cycle	5	CCNB1, CDC6, CCNB3, TTK, PTTG1	0.055
Enriched KEGG pathways in the down-regulated genes
Pathway	Term	Count	Genes	Adjusted p value
oas04668	TNF signaling pathway	8	CXCL1, FOS, TNF, PTGS2, PIK3CB, JUN, EDN1, JUNB	0.01
oas04550	Signaling pathways regulating pluripotency of stem cells	8	TBX3, ID2, PIK3CB, ISL1, DUSP9, KLF4, FZD7, ACVR1	0.023
oas04010	MAPK signaling pathway	10	FOS, TNF, DUSP1, ELK4, JUN, RAC1, SOS2, NR4A1, FGF10, DUSP9	0.027
oas05205	Proteoglycans in cancer	9	CAV1, TNF, PIK3CB, RAC1, SOS2, IGF2, DCN, TIMP3, FZD7	0.024
oas04350	TGF-beta signaling pathway	6	TNF, ID2, SMAD7, DCN, BAMBI, ACVR1	0.027
